# Supplementary material for: Succinate Dehydrogenase Subunit A (SDHA) Mediated Microglia Extracellular Traps Formation Participating in Cerebral Ischemic Reperfusion Injury
Source: Adv Sci (Weinh). 2025 Aug 20;12(35):e11873. doi: 10.1002/advs.202411873 (PMC12463099; doi:10.1002/advs.202411873)
Supplement: Supplementary file 2 — Supporting Information [file ADVS-12-e11873-s001.xlsx]

## Sheet: Figure1
	1B						1C						1D
	Sham	12h	1d	3d	7d		Sham	12h	1d	3d	7d		Sham	12h	1d	3d	7d
	360	2220	5400	8640	4320		2.60146	5.20291	72.8408	109.261	83.2466		0	5.20291	20.8117	195.109	36.4204
	2520	3050	9360	8640	11880		10.4058	15.6087	54.6306	153.486	59.8335		0	10.4058	62.435	91.051	91.051
	360	2810	9000	14760	4680		0	7.80437	106.66	85.8481	33.8189		0	5.20291	111.863	319.979	15.6087
	1440	2200	2520	9000	4680		7.80437	18.2102	93.6525	148.283	85.8481		0	5.20291	23.4131	46.8262	13.0073
	720	1990	2880	14760	4320		7.80437	2.60146	98.8554	33.8189	65.0364		0	10.4058	28.616	49.4277	41.6233
	117	3170	7200	19080	5760		2.60146	2.60146	83.2466	101.457	33.8189		0	7.80437	2.60146	59.8335	78.0437
	284.004	6300	4680	9000	7920		2.60146	15.6087	163.892	122.269	59.8335		0	15.6087	23.4131	119.667	65.0364
	1080	2690	9000	11880	4320		5.20291	15.6087	130.073	124.87	41.6233		0	10.4058	26.0146	156.087	54.6306
	720	2350	2520	28080	15840		5.20291	13.0073	72.8408	182.102	78.0437		0	10.4058	15.6087	236.733	54.6306
	2880	5720	7920	25920	19800		18.2102	52.0291	52.0291	135.276	85.8481		0	15.6087	23.4131	104.058	62.435
	1440	2630	1800	7920	6480		31.2175	5.20291	46.8262	122.269	62.435		1	10.4058	67.6379	221.124	18.2102
	360	3154	10800	5400	3240		5.20291	10.4058	111.863	80.6452	31.2175		0	7.80437	28.616	52.0291	70.2393
			4680	2520	6120			10.4058	57.2321	28.616	31.2175		0	7.80437	28.616	26.0146	98.8554
					5040			5.20291			46.8262		0	13.0073			31.2175
	1E					1G				1H
	Sham	12h	1d	3d	7d		Sham	tMCAO				Sham						tMCAO
	0	100	93.3333	80.7692	78.0488		42281	538054			citH3	1.08824	1	1.03431	0.791296			1.48501	1.73048	1.86632	1.33855
	0	85.7143	84	74.6835	76.6667		67208	319516			MPO	0.823132	0.852199	0.850592	1	1.06813	1.0921	1.11942	1.20831	1.12468	1.26539	1.25451	1.23028
	0	60	91.1111	60	86.6667		1549	84438			MMP9	1	0.960072	0.891624	1.12346	1.23608	1.42235	1.49715	0.934988	1.71602	2.4576	2.01825	1.52576
	0	87.5	94.7368	82.6087	91.6667		31384	197850			PAD2	1.00637	1.01528	1.07324	0.997014	1.00746	1	1.37606	1.46343	1.89896	1.20244	1.41186	1.18365
	0	100	92.6829	56.5217	86.2069		21268	38243			PAD4	0.898642	1	0.892189	1.01588	0.884556	1.05707	1.1572	1.06557	1.19586	1.00466	0.955671	1.39398
	0	100	96.9697	79.5918	68.421		27266	36293
	0	85.7143	94.0298	82.4561	79.3103		43985	455286
	0	85.7143	96.1539	82.7586	84.2105		49755	112746
	0	100	93.3333	76.087	81.0811		23874	78669
		95.2381	83.3333	77.6119	80.4878		20347	233083
	0	100	90	71.2121	82.7586			67410.1
	0	100	82.6923	83.7838	70.5882			48406.2
	0	100	84.6154	64.7059	85.7143
	0	66.6667			75

## Sheet: Figure2
	2A					2B						2D				2G				2I
	Con	OGD/R 6h	OGD/R 12h	OGD/R 24h		Con	A23187 1h	A23187 2h	A23187 4h	A23187 6h		Con	A23187	OGD/R		Con	A23187	OGD/R		Con	A23187	OGD/R
	0.8277	0.8184	0.5913	0.6406		0.5956	0.4785	0.4517	0.4119	0.3794		8.13	14.5	10.84		8.764	68.718	107.859		382.265	754.5	869.367
	0.9113	0.83	0.5681	0.6317		0.5667	0.4611	0.4398	0.4169	0.3957		7.8	16.2	9.41		15.427	32.331	26.808		680.939	1382.45	782.306
	0.99191	0.8039	0.5437	0.6117		0.5849	0.4495	0.4162	0.4064	0.3942		6.97	10.9	10.5		11.783	58.746	27.379		474.505	1002.46	791.421
	1.05937	0.8463	0.5622	0.6804		0.6099	0.4501	0.4165	0.4172	0.4257		6.83		10.4		26.285	32.88	28.72		527.437	1182.51	887.303
	1.15878	0.799	0.5969	0.6447		0.5799	0.4558	0.4025	0.4184	0.2981						17.233	32.332	22.008		552.522	649.725	1394.67
	0.96059	0.7964	0.5616	0.5908		0.5901	0.4369	0.4371	0.4118	0.3676		2F				25.09	27.506	132.836		729.302	782.758	785.385
	0.7208	0.7521	0.5345	0.5862		0.5305	0.4671	0.4614	0.4472	0.3694		Con	A23187	OGD/R		18.068	38.198	25.3		680.751	1108.36	1405.16
	1.06049	0.751	0.5308	0.614		0.5681	0.4401	0.4327	0.4354	0.3822		14.945	77.594	97.158		21.993	144.962	25.377
	1.2002	0.8848	0.5894	0.6292		0.1847	0.4886	0.4251	0.4239	0.4177		17.741	58.12	37.667		16.972	78.634	93.407
	1.1987	0.7888	0.5684	0.6196		0.581	0.4642	0.3877	0.4531	0.3962		19.572	75.233	42.589		20.581	28.298	137.655		2L
	1.2841	0.7846	0.528	0.6306		0.5393	0.4315	0.4551	0.4112	0.3513		28.777	46.262	50.799			73.93	42.661			Con						A23187						OGD/R
	1.0657	0.7719	0.5798	0.619		0.59	0.4462	0.4037	0.4354	0.4304		24.416	63.249	32.3						citH3	1.2001	1	1.19659	1.20138	0.973831		1.32154	1.31833	1.50238	1.48754	1.15844		1.34965	1.23716	1.43717	1.60964	1.35824
	1.1115	0.7585	0.5907	0.6138		0.6333	0.4431	0.5851	0.4389	0.3937		33.821	53.761	37.984		2H				MPO	1.07898	1	0.940805	1.12393			1.29713	1.17501	1.37664	1.31519			1.24786	1.13259	1.29775	1.45884
	1.26032	0.7757	0.5964	0.6389		0.5785	0.4605	0.1925	0.4306	0.3907		27.281	61.839	48.397		Con	A23187	OGD/R		MMP9	0.934203	1	0.980777	1.02371	1.03267		1.20357	1.38011	1.21583	1.21278	1.25233		1.30747	1.1945	1.16762	1.25866	1.14411
	1.05842	0.7951	0.576	0.6771		0.5865	0.4589	0.4291	0.42	0.4089		34.978	34.487	30.841		92.07	194.282	441.146		PAD2	1.20928	1.31223	0.97742	0.881861	1.20787		1.80219	1.74797	1.26195	1.27942	1.33324		1.56503	1.83535	1.35064	1.53971	1.25563
	1.13577	0.6965	0.5583	0.6286		0.6728	0.4548	0.4215	0.413	0.3973		22.882	39.06	22.57		103.398	278.738	374.042		PAD4	0.829011	0.938544	0.939455	1.0498	0.914638	1	1.02892	0.992265	1.41936	1.14912	1.17785	1.93783	1	1.24247	1.32449	1.52831	1.37386	1.29709
	0.99723		0.5749			0.6139	0.4875	0.4342	0.4078	0.4208		30.593	48.183	56.334		110.284	147.842	281.384
			0.5853			0.6049	0.3893	0.425	0.4304	0.4111			56.444	37.38		49.852	142.954	377.153
						0.5739	0.4793	0.4133	0.4291	0.4074						104.069	232.056	490.475		2O
						0.5817	0.4633	0.381	0.3878	0.386						47.3	303.604	375.597		Con	OGD/R
						0.6222	0.3828	0.4104	0.4071	0.4041										79690.1	97226.4
						0.6142	0.5018	0.4502	0.4038	0.3864										69580.2	98222
						0.563	0.4821	0.4493	0.4093	0.3853										74765.9	101502
						0.5796	0.5211	0.403		0.3831										76852.2	98147.8
						0.5253	0.5094	0.4146		0.3579										86346.7	97082.2
						0.6072														82454.8	97257.6
																					104269

## Sheet: Figure3
3A									3D			3E			3G						3J
	Index	C1	C2	C4	O4	O5	O6		Con	OGD/R		Con	OGD/R		Con	OGD/R 0h	OGD/R 6h	OGD/R 12h	OGD/R 24h			Con				OGD/R
	Fumarate	698.711586664	657.002532452	646.351471178	786.775668933	805.335293209	741.672043992		6.485	6.527		2.11864	5.22247		1.10755	1.45636	1.63789	2.48712	0.628965		GLUT1	0.837868	0.856026	0.760941		1.33489	1.11015	1.08899
	cis-Aconitic-acid	108.512418733	108.57474803	57.497757934	8.257578651	4.502143353	17.275510895		7.021	5.926		2.73552	3.25293		0.783869	1.33622	1.32699	3.4149	0.673125		PFKRB3	0.919561	1	1.06681	0.816635	1.37583	1.34409	1.20082	1.25445
	Pyruvic-acid	31.735371089	22.177303122	30.330376856	60.676419434	56.255020846	44.081788963		8.14	29.891		2.30895	2.89446		0.684767	1.46542	1.7481	3.23069	0.706978		PKM2	1	1.07878	0.998468		1.178	1.27506	1.37384
	Lactate	2884.184992407	2526.292356386	2543.421458579	2537.988546188	1135.940711344	852.210000137		6.217	12.018		1.89239	2.71371		0.737807	1.86777	2.40064	2.43815	0.808114
	Succinate	263.437860047	377.139042911	289.10541236	294.820782811	288.857749751	325.136320778		6.749	12.755		1.41219	3.79975		0.446127	0.80959		2.93138	1.01581
	Fructose-1,6-bisphosphate	1643.581825652	1726.275722393	1400.785191731	677.860220606	531.581573924	1098.975325441		6.104	11.053
	D-Fructose-6-phosphate	203.767617967	297.794465449	182.482532379	423.004919403	458.623056114	397.646597643		7.073	12.679		3F			3H						3L
	D-Glucose-6-phosphate	298.476202874	436.091835871	219.37680152	352.7331751	331.933358914	401.078762545		7.616	12.204		Con	OGD/R		Con	OGD/R 0h	OGD/R 6h	OGD/R12h	OGD/R 24h			Sham						tMCAO
	D-Glucose-1-phosphate	167.294230325	270.608441365	167.197364828	355.528905398	399.553724437	387.368641514		7.222	12.731		9844.76	8390.48		1.09116	1.04023	6.04839	51.3905	48.5609		GLUT1	0.939524	1	1.04371	0.907644			1.17964	1.27054	1.3611	1.35666
	Glycerol-3-phosphate	5418.733596127	8242.657160203	6332.090635225	8358.901925713	8564.982407867	7389.603556404		6.551	22.647		11142	7914.36		1	0.732918	4.09187	37.3314	39.3496		PFKFB3	1.29822	1.1545	1.02694	0.826989	0.876828	1	1.18053	1.24987	1.70923	1.49124	1.28551	1.07262
	Phosphoenolpyruvic-acid	126.698277422	107.54669139	109.187064018	372.639828339	423.127736295	287.174369184		7.602	11.788		11879.5	9481.95		3.51391	0.529521	5.2091	27.2232	29.7147		PKM2	1.04885	1	1.04472	0.856776			1.43534	1.47811	1.28019	1.30329
	3-phosphoglycerate	959.902133005	770.183046758	782.070620297	2341.848458639	2495.736989659	2263.889001876		6.997	24.442		9154.81	6613.75		5.4707	0.517014	5.60124	43.469	32.5788
	6-Phosphogluconic-acid	317.120488779	597.618209544	382.312895898	430.915099787	312.569362286	453.487322312		7.732	25.159					6.68452	1.18212	9.47961
	Malate	1820.557324543	1676.722304432	1640.853661463	0	0	0		6.762	6.333
									7.608	6.615											3M			3N
									6.027	6.747											Sham	tMCAO		Sham	tMCAO
									6.96	6.785											0.45097	0.435375		323.867	55.6641
									6.204	6.411											0.441337	0.47634		289.769	53.4329
									6.742												0.381204	0.600904		345.709	46.6668
									6.464												0.413687	0.511097		412.674	49.8687
																					0.41806	0.612401		259.017	70.772
																					0.426218	0.460055

## Sheet: Figure4
	4A			4B			4C			4D			4E			4G
	Sham	MCAO		Sham	MCAO		Sham	MCAO		Sham	MCAO		Sham	MCAO		Sham	MCAO
	0.000157655	8.38774e-05		5.36711e-06	5.72178e-06		0.0005043	0.000323816		5.10551e-05	2.19562e-05		3.56125e-05	6.38899e-05		0.00123687	0.000778443
	1.55027e-05	1.17479e-05		5.16266e-06	2.80934e-06		0.000668507	0.000320139		4.40766e-05	1.76509e-05		4.72839e-05	4.77021e-05		0.000595016	0.000728387
	1.50223e-05	1.16196e-05		3.87831e-06	3.56653e-06		0.000849427	0.000508757		2.42607e-05	1.59898e-05		4.99629e-05	6.19859e-05		0.0012397	0.000577309
	0.000260802	0.00118102		1.06175e-05	5.45509e-06		0.000695689	0.000558874		5.06885e-05	1.83843e-05		4.77719e-05	7.76876e-05		0.000941165	0.000336012
	0.00101685	0.000410012		3.29708e-06	4.56588e-06		0.00107299	0.000447623		2.26383e-05	3.2713e-05		5.47714e-05	8.69203e-05		0.000875118	0.000155183
	8.1505e-05	0.00032697		7.79455e-06	3.17564e-06		0.000715799	0.000566809		3.58788e-05	3.70718e-05		4.73629e-05	5.72243e-05		0.00101232	0.000478812
	4H			4I			4J			4K			4L			4M
	Sham	MCAO		Sham	tMCAO		Sham	tMCAO		Sham	tMCAO		Sham	tMCAO		Sham	tMCAO
	0.0233638	0.0165543		0.088803	0.0318019		0.007482	0.0337953		0.4068	1.58962		1.5592	5.14906		2.849	9.02398
	0.0194767	0.0278547		0.024988	0.0407379		0.082385	0.0204986		0.603793	1.13242		2.12434	3.81826		1.27747	9.2515
	0.0246678	0.0126551		0.016023	0.178231		0.007003	0.033646		0.931357	1.59585		2.90172	4.99064		3.98367	12.8193
	0.024239	0.0188953		0.007107	0.0403641		0.022546	0.0537094		0.431274	1.86348		1.6053	3.54842		6.36627	9.74932
	0.0217356	0.0191152		0.026513	0.0536258		0.042373	0.0320477		1.64005	1.37423		3.49583	4.59665		0.28177	3.35399
	0.0276065	0.0123308														4.47851	8.00461
	4N
		Sham							tMCAO
	SDHA	1	1.26576	1.48452	1.18099	0.76313	1.19212		2.23457	1.64718	3.63008	2.9897	2.05623	2.20381	2.53151
	SDHB	1	1.40444	1.17284	1.04247	0.655197	1.93		2.28153	4.59479	3.27161	2.14355	3.91768	2.60268
	SDHC	1	0.82932	1.11729	0.420448	1.05702	0.426317		0.840896	1.16473	0.386891	0.554785	1.22264	2.56685	1.53687
	SDHD	1	1.22381	1.32958	1	0.22164	0.17802		0.77444	0.72647	0.71884	0.20737	1.21941
	4P			4R			4S				4T				4U
	Sham	tMCAO		Sham	tMCAO		Iba1+ SDHA+	GFAP+SDHA+	NEUN+SDHA+		Con	OGD	OGD/R 12h		Con	OGD/R
	1.16895	1.46879		791.602	128958		42.66	6.9	1.53		0.430659	0.74739	0.540319		10.2433	16.6199
	1	1.23074		1803.61	39679.3		50.6	18.94	5.65		0.41683	0.649538	0.600612		9.91607	19.9228
	1.22672	2.03646		2705.41	26152.3		48.88	24.23	5.68		0.356643	0.666715	0.537875		8.74332	14.7865
	1.05334	1.95343		751.472	482464		40.02	15.91	37.66		0.368468	0.68083	0.595353		8.27215	20.4227
	0.920494	1.25598		2705.41	94689.3		26.46	10.21	11.03		0.407146	0.682297	0.572294		7.19057	24.5524
	1.37536	1.23591		9919.83	76653.2		24.42	11.79	0.56		0.371903	0.614571	0.311251
				7214.42	95591.1		53.77	26.11	0.24
				5301.35	102806		51.89	40.14	5.56
				5410.82	101904		31.95	31.68	4.51
				18036	51402.8		22.28	9.63	0.86
				410.861	72144.2		69.99	27.18	17.82
				9018.03	91082.1		54.31	25.24	10.34
								23.37	16.15
	4V							29.51	12.44
		Con								OGD/R
	SDHA	1.47737	1	1.12017	0.32411	0.40211	0.97334	0.96653		2.3028	2.45086	4.05689	2.5239	1.47522	1.31504
	SDHB	1	0.64049	0.66267	0.51239	0.82874				0.6629	0.67799	1.33455	0.57409	0.83781	0.70627
	SDHC	1.127	1.06563	1	0.37419	0.54176	0.82595	0.96501		1.64714	0.96602	1.31051	0.67596	1.53806
	SDHD	1.16829	0.93042	1	0.30817		0.77184	1.62973		0.34325	0.37229	0.52836	1.66564	0.67178
	4X
	Con	OGD/R
	1.01375	1.04115
	1	1.23209
	0.981465	1.03557
	0.946851	1.16717

## Sheet: Figure5
5B							5C						5E				5F				5G
	Con	OGD/R	OGD/R+10mM DMM	OGD/R+20mM DMM	OGD/R+50mM DMM		Con	OGD/R	OGD/R+BBCl 1uM	OGD/R+BBCl 2uM	OGD/R+BBCl 5uM		Con	OGD/R	BB-Cl		Con	OGD/R	BB-Cl		Con	OGD/R	DMM
	1.02	0.7973	0.8598	0.743	0.933		0.7677	0.5429	0.5867	0.7586	0.6053		1.25938	1.51752	0.881393		1	1.32363	1.01225		9.88679	24.1656	4.42139
	1.12	0.7385	0.816	0.9372	0.8245		0.79	0.5887	0.5869	0.5664	0.5461		0.813178	1.58725	1.04485		1.04662	1.64009	0.984284		10.8086	16.9184	9.34057
	1.23	0.7836	0.8592	0.9222	1.0973		0.7849	0.5697	0.4813	0.7526	0.6064		1	1.47107	1.08215		0.832645	1.73069	0.917795		5.32487	18.2417	8.69694
	0.8152	0.79	0.9456	0.9377	1.3386		0.8325	0.6449	0.4807	0.6259	0.591										6.82215	14.656	13.4613
	1.0095	0.7514	1.2677	1.4377	1.0085		0.7701	0.6193	0.852	0.6955	0.5989										5.1682	16.5041	8.93519
	1.1394	0.8674	1.1083	1.0771	1.0492		0.975	0.5874	0.674	1.3179	0.5117
	1.0276	0.8105	0.6105	0.8329	0.8764		1.0797	0.5758	0.758	0.7645	0.9319
	0.8287	0.6336	1.2062	1.2462	1.1617		1.0378	0.5125	0.9378	1.0725	0.845
	1.1694	0.8051						0.5137	0.6015	0.6146	0.779
5J					5K					5N					5O
	Control	OGD/R	DMM		Con	OGD/R	BB-Cl	DMM		Con	OGD/R	BB-Cl	DMM		Con	OGD/R	BB-Cl	DMM
	259903	330730	241349		4.55	8.79	2.45	2.02		22.578	39.276	19.306	20.611		22.012	30.985	14.907	10
	254555	332122	280338		4.7	6.34	3.25	1.83		22.838	33.772	21.18	22.251		31.421	31.868	22.314	22.421
	170004	316456	198944		5.07	6.87	3.06	2.2		24.438	30.997	18.184	32.035		25.764	24.781	19.038	25.621
	188707	346773	265527		2.35	10	3.19	1.13		16.674	29.165	21.106	24.312		30.808	51.348	18.163	26.322
	239064				5.74	8.4		2.52		14.749	40.808	10.494	29.381		11.866	35.927	12.26	25.161
										17.589	28.975	13.557	29.224		11.634	30.45	27.355	27.139
										21.056	39.999	19.657	16.548		15.478	53.773	12.042	14.898
										33.634	27.275	24.538	26.033		17.169	73.621	21.564	20.752
										38.784	40.31	15.081	30.924		20.414	31.897	25.14	38.478
											61.987	21.093	25.536			19.157	18.98	23.92
											63.775	24.611	21.513			137.086	24.112	25.33
5P						5Q					5S
	Control	OGD/R	BB Cl	DMM		Control	OGD/R	BB Cl	DMM
	104.069	184.071	143.833	23.6324		93.3497	315.303	281.524	292.418			CON					OGD/R					BB-Cl					DMM
	78.5158	156.962	127.622	9.1894		125.005	476.936	250.228	282.308		citH3	0.676446	0.673036	0.567884	0.549405		0.969227	1.17539	1	0.974074		0.539037	0.539929	0.621151	0.575862		0.578237	0.634776	0.592416	0.549893
	51.8518	171.84	102.736	49.842		140.204	398.575	283.041	235.786		MPO	0.886438	1.00452	1	1.05309		1.3768	1.14798	1.21781	1.17266		0.861322	0.877795	0.796795	0.870595		1.07958	1.00926	1.00444	0.990089
	25.41	179.172	136.046	30.0762		139.909	339.264	301.49	196.272		MMP9	1.00749	1.10515	1.08287	1.14325	1.08528	1.33936	1.36274	1.27189	1.48498	1.41401	1.1986	1.12744	1.15756	1.18662	1.27368	1.19852	1.21465	1.29337	1.01252	1.40032
	97.1706	222.946	107.402	65.1838		117.429	389.172	300.683	250.22
						124.425
						191.142
						138.371
						88.5739

## Sheet: Figure6
6C					6D				6E				6F
	Sham	Veh	BB-Cl		Sham	Veh	BB-Cl		Sham	Veh	DMM		Sham	Veh	DMM
	1.03736	1.83383	0.888277		1.01703	1.31572	0.911613		5.00399	23.1853	9.59686		0.028123	0.01845	0.037165
	1	1.02749	0.976699		1	1.42568	1.12075		14.3745	20.9844	15.6711		0.035895	0.023321	0.038338
	0.87653	1.67628	0.914476		0.85113	1.24418	0.815407		7.02131	14.8766	15.4851		0.039874	0.03583	0.034484
	0.842613	1.4635	0.875765						14.863	24.922	12.1882		0.033004	0.0322	0.04097
									17.2605	26.798	11.0242		0.028758	0.031426	0.033798
									10.3089	15.3826	16.3891
6G
					6J					6K					6M
	Sham	Veh	DMM		Sham	Veh	BB-CL	DMM		Sham	Veh	BB-CL	DMM			Sham						tMCAO						BB-Cl						DMM
	1.84201	2.43341	1.73814		16.3269	3581.27	91.8274	550.964		73.4619	31037.7	91.8274	8448.12		citH3	1.09152	1.25613	1	0.901893			1.48428	1.75927	1.24084	1.47963			0.802474	0.598763	0.649496	0.621059			0.827354	0.659775	1.35244	0.674584
	1.81204	3.85106	1.66106		6.12213	12029.4	22.4426	74.4812		85.7025	2846.65	183.655	367.31		MPO	1.08315	0.977838	1	0.862368	0.956357		1.9411	1.4852	1.13905	1.51802	1.17248		1.26201	0.829632	0.780119	0.689519	0.755028		0.956962	0.800221	0.73118	0.689215	1.12472
	1.69338	1.97148	1.13859		275.482	6978.88	275.482	918.274		367.31	7529.84	367.31	2112.03		MMP9	0.853791	1	1.01052	0.83201			1.1413	1.22134	1.59899	1.33812			0.947879	0.96132	0.954412	1.07085			1.11427	0.991123	1.09555	0.949044
	1.75037	2.27004	1.76609		42.8558	4132.23	275.482	183.655		459.137	63728.2	83.6639	8080.81
	0.603993	2.41163	1.84007		21.4233	2203.86	367.31	183.655		91.8274	12121.2	4315.89	1010.1
					16.3269	6519.74	77.539	183.655		91.8274	10743.8	22.4426	19467.4
					91.8274	5417.81	459.137	41.8366		12.2406	38843	68.3563	4132.23
					21.4233	4958.68	55.0964	53.0579		367.31	63544.5	91.8274	1469.24
					183.655	12764	459.137	40.8081		275.482	5785.12	275.482	183.655
					275.482	4040.4	91.8274	275.482		49.9908	33976.1	2020.2	367.31
						2387.51		44.8944		7.14233	26813.6	5325.99	183.655
						2846.65		1377.41				5234.16
								1469.24

## Sheet: Figure7
	7B					7D
	Con	MG-Con	MG-A23187	MG-OGD/R		Con	MG-Con	MG-A23187	MG-OGD/R
	0.655183	0.44275	0.30825	0.31045		0.6	0.491525	0.698413	0.865854
	0.686583	0.39885	0.36705	0.33475		0.511628	0.699029	1	0.978022
	0.694483	0.38745	0.36975	0.32065		0.577465	0.522523	0.943662	0.878788
	0.688783	0.38405	0.37015	0.34245		0.433071	0.806452	0.44898	0.738318
	0.711683	0.40285	0.23255	0.23495		0.275362	0.563025	0.68254	1
	0.742383	0.44185	0.25865	0.26355		0.215385	0.428571	0.855072	1
	0.486483	0.40205	0.26495	0.23485		0.5	0.6	0.947368	1
	0.560483	0.37275	0.31465	0.24885		0.6	0.693069	0.371429	1
	0.422583	0.29885	0.26355	0.24005		0.556701	0.523256	0.73913	1
	0.635883	0.33885	0.23935	0.30895			0.637681	1	1
	0.618883	0.29345	0.27015	0.23395				1	1
	0.562283	0.30255	0.25785	0.26335				1	0.697479
								0.966667
								1
7F						7H
Con	MG-Con	MG-OGD/R	MG-BB Cl	MG-DMM		Con	MG-Con	MG-OGD/R	MG-BB Cl	MG-DMM
0.8	0.645	0.5386	0.5222	0.6053		0.576399	0.352201	0.839223	0.617965	0.731861
0.846	0.5633	0.514	0.6151	0.5773		0.463687	0.524011	0.919765	0.737299	0.592902
0.677	0.594	0.4736	0.6152	0.5629		0.344564	0.453799	0.741259	0.791506	0.642857
0.716	0.5872	0.4798	0.6239	0.5777		0.556604	0.421502	0.991394	0.561265	0.538384
0.68	0.5284	0.4917	0.5822	0.5663		0.676923	0.50989	0.815054	0.642478	0.673575
1.028	0.69	0.4102	0.6544	0.8596		0.210996	0.436105	0.806306	0.751159	0.575782
1.008	0.7304	0.5248	0.7584	0.9344		0.308252	0.526502	0.922006	0.755738	0.601529
0.851	0.7272	0.556	0.7612	0.8298		0.166265	0.411642	0.881838	0.761658	0.845043
0.858	0.7224	0.5194	0.7368	0.9052		0.211581	0.404181	0.818653	0.515716	0.615578
0.9278	0.8206	0.6368	0.731	0.7748		0.303371			0.814189
						0.389881			0.751159

## Sheet: Figure8
	8B						8D				8E							8F
		Sham	Veh	BB-Cl	DMM		Sham	Veh	BB-Cl	DMM		Day post I/R	Sham	Veh	BB-Cl	DMM			Sham						Veh
		76	12	45	44			33.7126	20.6727	20.3749		14	0					1dpi	0	0	0	0	0	0	2	2	3	2	3	2	2	2	3	3	2	2
		85	10	50	45			34.8413	0.784142	24.5814		14	0					3dpi	0	0	0	0	0	0	3	2	3	3	3	2	2	2	2	3	2	3
		70	9	43	39			26.6368	14.8564	12.5202		14	0					5dpi	0	0	0	0	0	0	2	2	3	2	3	3	2	3	2		2
		94	8	51	42			40.1485	19.6427	18.9192		14	0					7dpi	0	0	0	0	0	0	2	2	2	2		2	2	2	1		1
		80	13	58	60			36.2808	26.2357	6.50038		14	0					14dpi	0	0	0	0	0	0		1	1	1		1	1		1		1
		62	11	49	50			39.5685	15.9588	15.4924		14	0
		87	9	60	59			40.8668	9.4976	16.909		14	0
		89	17	47	43			31.1371	21.3467	17.359		14	0						BB-Cl										DMM
		91	11	50	40							14	0					1dpi	2	2	2	2	3	2	3	2	2	3	3	2	2	2	2	3	2	2	3	3
		100	9	46	49							14	0					3dpi	2	2	2	2	3	2	2	2	2	2	2	2	3	2	2	3	2	2	2	3
		110	5	43	44							14	0					5dpi	1	1	2	1	2	2	2	1	2		1	1	2	2	1		2	1	2	2
		106	8	52	45							2		1				7dpi	1	1	1	1		1	1	1	2		1	1	1	1	1		1	1
		87	8	52	39							4		1				14dpi	0	0	1	0		1	1	1			0	1	1	0	0		1	1
		89	13	35	62							5		1
		91	11	69	46							6		1
		100	9	64	50							7		1				8H
		110	17	58	59							9		1					sham											Veh
		106	12	49	47							10		1				1dpi	100	100	92.3077	100	100	92.3077	100	93.3077	100	100	92.3077	54.5455	66.6667	42.1053	60	57.1429	33.3333	66.6667	54.5455	50	66.6667	30.7692	66.6667
		78	5	60	41							10		1				3dpi	100	94.1176	100	100	100	93.3077	93.3077	100	100	100	93.3077	66.6667	42.1053	0	30.7692	88.67	66.6667	50	22.2222		30.7692	75.2381	30.7692	86.9565
		65	8	47	39							14		0				5dpi	100	100	100	100	94.1176	92.3077	100	100	94.1176	100	100	0	75	75.2381	66.6667	75	88.67	66.6667	57.1429		75			61.5385
		67	3	50	62							14		0				7dpi	100	100	100	85.2105	100	100	100	100	100	100	100	75.2381	88.8889		88.8889	84.2105	80	75.2381	33.3333		57.1429
												14		0				14dpi	100	100	100	90	100	93	95	100	98.8889	100	98.8889	88.8889	94.1176		90.9091		100	94.1176
												14		0
												14		0
												4			1				BB-CL										DMM
												6			1			1dpi	66.6667	66.6667		54.5455	66.6667	57.1429	75	66.6667	75		50	88.8889	92.3077	76.9231	0	88.8889	100	66.6667	100	50
												9			1			3dpi	90.3226	95.2381	92.3077	75	88.8889	88.8889	94.1176	92.3077	80	85.2105	100	92.3077	72.7273	66.6667	72.7273	85.2105	85.7143	50	80	92.3077
												10			1			5dpi		92.3077	92.3077	92.3077	92.3077	92.3077	85.2105	88.8889	92.3077	92.3077	92.3077	90.9091	94.1176	94.1176		100	88.8889	100	85.2105	94.1176
												14			0			7dpi		92.3077	100	94.1176	100	94.1176	100	94.1176		88.8889		94.1176	100			100		94.1176	100	94.1176
												14			0			14dpi		100	100		100	92.3077	100			92.3077		94.1176	100			92.3077		100	100	100
												14			0
												14			0
												14			0
												14			0
												4				1	8I
												6				1		LF	Sham												Veh
												6				1		1dpi	11.5109	10.0165	9.92291	16.8667	10.4924	15.0288	14.531	24.3449	15.1663	18.4876	23.1486		0.015208	4.9347	2.73418	5.84037	8.32883	0.460616	9.30239	1.98942	7.47884	5.67305	4.91742	6.37022
												7				1		3dpi	10.9515	14.3915	10.5098	17.4212	13.698	10.8345	12.3554	18.4097	30.7603	29.2417	12.4981		8.71406	3.64	4.71581	6.97782	10.8804	9.19798	10.5009	3.60548		8.2679	5.52247	7.67481	10.6522
												14				0		5dpi	17.9894	18.4823	13.2439	12.3336	13.3376	15.2662	19.9699	12.276	18.6632	21.8995	25.9818		9.05841	4.12279	7.33841	8.13521	8.31741	9.17325	12.1263	5.8365		9.86375			11.2168
												14				0		7dpi	53.6649	13.0521	11.4197	16.339	26.119	13.4943	12.5868	20.534	27.6289	26.8016	23.7478		11.3767	6.34704		10.9228	11.6762	10.8509	13.7394	4.70114		12.5231
												14				0		14dpi	18.1637	15.8764	32.538	10.8393	15.1814	12.1632	10.4076	15.4496	23.1111	15.8375	14.7009		11.9405	12.7422		7.77828		17.2393	16.2732
												14				0
												14				0			BB-CL												DMM
												14				0		1dpi	15.8038	18.0908	6.92698	8.75007	11.9287	8.26308	11.1708	7.73107	1.36875				6.09044	10.4659	8.53361	7.37043	0.317302	14.7912	14.6929	8.25291	10.0358	4.5392
																		3dpi	10.3147	15.6377	13.2683	10.9465	15.4788	8.12583	5.5456	6.92982	8.12955	12.3853			3.33096	12.0128	5.51594	11.7959	15.6753	12.3542	17.1365	16.315	8.63295	17.0084
																		5dpi		15.5436	12.3979	9.91302	14.9587	9.73539	14.6746	14.4529	10.3475	15.0592			7.74576	11.1005	10.4125	12.1062		15.3466	26.7573	16.605	20.8283	20.0819
																		7dpi		19.2968	23.186	17.8785	25.578	9.45691	18.0204	15.6476		12.0818				13.7009	22.8144			19.6672		18.5352	23.7294	15.9795
																		14dpi		11.6143	15.7673		24.9911	15.3713	14.6917			16.8348				14.0319	14.0681			16.5734		23.7219	12.2005	10.2175
																		LH
																			Sham												Veh														BB-Cl
																		1dpi	11.1384	10.0715	10.7821	17.6727	9.62487	15.95	14.1608	23.4953	17.9568	19.7064	21.8458		5.40489	5.21483	1.85834	4.29211	9.47334	1.14051	8.43211	0.548148	7.8472	8.96278	6.2959	5.4627			15.8485	18.6461	5.76962	9.77709	11.6045
																		3dpi	10.2536	13.7119	10.9652	18.0462	12.8146	9.90574	11.5951	18.3584	30.519	27.106	12.6594		4.11116	3.43	4.69271	4.13397	7.56084	2.37644	9.19181	7.53932		8.33458	7.30533	5.8364	6.22913		9.71824	15.6009	12.7336	11.1428	15.9319
																		5dpi	19.5534	19.8332	12.4899	12.5134	15.5492	14.8028	20.8083	14.8104	16.8761	21.7479	27.282		9.68895	7.05009	7.39955	9.37161	7.88189	8.96976	13.5203	6.4734		9.57128			10.7551			14.5045	15.4916	15.2231	15.0032
																		7dpi	52.1029	13.7692	11.2325	14.4264	29.5612	9.06616	14.1651	19.484	26.1712	25.0975	23.5724		11.6158	13.6157		12.7741	11.2183	9.97904	14.0391	6.15311		15.8968						18.9245	23.7037	18.3441	26.4925
																		14dpi	21.1171	14.666	31.5014	10.215	16.2049	11.685	9.76404	15.0238	22.5989	17.8821	12.2826		12.3259	12.473		9.84975		16.514	15.9691									12.6163	15.4729		25.7959
																	8J	LF	Sham												Veh														BB-Cl
																		1dpi	0.953444	0.943435	0.931116	0.83282	0.882866	0.865784	0.886194	0.959697	0.910543	0.87111	0.924373		0.432189	0.456538	0.612521	0.275262	0.582194	0.309685	0.391405	0.549521	0.430254	0.321692	0.434176	0.596225			0.564624	0.631537	0.58534	0.487393	0.586624
																		3dpi	0.931116	0.901345	0.776358	0.894415	0.720323	0.833333	0.854197	0.93747	0.873358	0.929745	0.822993		0.317518	0.345255	0.383212	0.116788	0.304136	0.263139	0.283212	0.321507		0.17452	0.36615	0.294843	0.283445		0.400739	0.4907	0.482959	0.353095	0.489441
																		5dpi	0.8803	0.925983	0.905451	0.843514	0.825548	0.729549	0.941806	0.901664	0.913434	0.847606	0.864569		0.32863	0.309932	0.342388	0.180106	0.302052	0.316826	0.298404	0.477364		0.498265			0.336577			0.43014	0.453444	0.400318	0.636762
																		7dpi	0.868612	0.864419	0.965375	0.839072	0.85055	0.79943	0.922715	0.885945	0.883056	0.801356	0.897673		0.639544	0.65977		0.57636	0.307443	0.764756	0.728155	0.419875		0.411662						0.741774	0.709374	0.903635	0.83417
																		14dpi	1.08664	0.854589	0.846699	0.952309	0.881638	0.810932	0.936233	1.09103	0.934463	0.945489	0.948622		0.628736	0.610183		0.470693		0.615852	0.622724									0.962575	0.940386		0.948839
																		LH	Sham												Veh														BB-Cl
																		1dpi	1.00195	1.06423	0.989375	0.858485	0.922278	0.797151	0.885415	0.65361	0.746439	0.872803	0.752526		0.556976	0.38815	0.403068	0.30303	0.573139	0.44132	0.439146	0.368554	0.406421	0.30009	0.352282	0.412684			0.464624	0.531537	0.48534	0.487393	0.486624
																		3dpi	0.987578	0.919823	1.13566	0.977826	0.975259	0.991788	0.737226	0.683698	0.66691	0.89781	1.55961		0.204745	0.180657	0.272263	0.163017	0.344343	0.323358	0.286861	0.279259		0.173493	0.295329	0.217801	0.241526		0.400739	0.4907	0.482959	0.353095	0.489441
																		5dpi	0.87645	0.768658	1.06637	0.828115	0.948311	0.866621	0.875513	0.755021	0.6629	0.719699	0.976607		0.144824	0.269767	0.247704	0.214501	0.309056	0.258824	0.218833	0.304476		0.30958			0.429		0.41919	0.970982	1.06457	0.508647
																		7dpi	0.83325	0.794548	0.855947	0.81795	0.91726	0.810988	0.9545	0.800393	1.02385	0.807135	0.89382		0.324909	0.685776		0.550932	0.467715	0.52059	0.40264	0.301133		0.230982						0.605739	0.509063	0.72893	0.7439
																		14dpi	0.912914	0.828385	0.82275	0.759071	0.894318	0.810221	1.24029	1.22999	0.700027	0.853879	1.12462		0.45214	0.745269		0.600105		0.818835	0.811427									0.916084	0.593817		0.846699
																	8K
																		LF	Sham												Veh														BB-Cl
																		1dpi	81.8805	118.569	114.245	115.411	128.335	128.586	120.777	121.512	120.667	128.711	124.153		69.3239	74.2012	89.5893	83.7556	61.779	77.7387	84.0232	80.0396	60.6826	75.0428	70.4202				95.8565	102.01	87.7191	90.5025	93.0498
																		3dpi	81.8921	111.449	111.35	112.098	125.385	119.646	124.601	129.691	114.37	118.438	128.459		61.8269	54.6031	56.7714	48.1419	55.973	54.9619	59.6146		51.8926	57.6994	73.1206	65.7331			98.6689	100.418	93.0338	92.9599	91.7758
																		5dpi	80.8374	119.538	117.421	116.071	126.238	119.129	111.808	123.369	110.778	118.294	127.524		65.0956	57.0327	51.2231	54.6336	62.6762	60.237	56.5769		61.144			66.8167				93.5129	87.8793	92.7526	94.1897
																		7dpi	90.0045	104.389	110.881	102.909	121.775	115.762	126.467	123.962	114.159	113.229	123.913		72.0684	66.0396		75.1773	76.2632	74.4676	67.8029		69.7677							93.3582	93.975	95.75	95.1197
																		14dpi	96.8841	121.747	120.384	122.799	127.803	128.334	125.994	123.089	119.459	112.001	125.504		86.3928	78.3364		99.0122		86.515										103.95	107.329		107.256
																		LH	Sham												Veh														BB-Cl
																		1dpi	112.468	112.472	118.719	108.218	115.341	118.56	129.298	125.167	118.348	101.29	110.253		79.2527	71.1324	82.9125	83.5974	94.2551	92.8823	71.9387	75.2351	68.302	70.3826	73.4085	72.2901			82.9678	77.013	77.7666	80.4774	76.1121
																		3dpi	114.735	116.627	119.316	106.608	102.541	124.536	121.8	124.524	98.4872	97.4639	81.3262		66.5546	62.7148	52.9733	54.9244	65.9407	63.1876	68.0509	53.4648		61.0318	55.2431	69.476	74.4368		66.9946	72.0457	82.2132	78.0643	68.3862
																		5dpi	116.524	112.871	117.2	100.169	103.812	91.403	102.295	93.2873	94.4595	101.089	76.7864		59.8867	57.5356	60.2295	53.5529	57.1013	70.1763	67.2493	64.8323		55.0248			73.6109			85.7596	77.504	79.648	78.6594
																		7dpi	102.08	110.557	110.874	104.794	103.581	101.45	98.2524	105.896	100.473	100.19	74.7296		63.3565	68.5163		80.7346	72.0166	81.7064	87.124	74.4319		67.3111						86.7937	86.2341	87.2525	92.7477
																		14dpi	120.283	125.3	124.03	128.373	120.385	111.759	114.051	127.815	100.919	90.0414	84.991		72.7427	79.5146		79.3335		77.6653	85.8592									101.717	103.108		99.9452
																	8I
																		LF	Sham												Veh														BB-Cl
																		1dpi	0.113399	0.107065	0.156915	0.103165	0.1426	0.13273	0.114789	0.106036	0.122259	0.103002	0.096139		0.798099	0.983059	1.14064	0.44511	0.6687	1.18308	0.785629	0.511694	0.589729	0.57801	0.59524	0.609131			0.092037	0.610078	0.13326	0.554292	0.463012
																		3dpi	0.154502	0.114596	0.436395	0.093149	0.08521	0.214124	0.142685	0.164101	0.093216	0.05832	0.169368		0.669759	0.72806	0.723458	0.376863	0.615575	0.569894	0.5344	0.625786		0.438798	0.34261	0.469882	0.417671		0.449704	0.596225	0.32328	0.434471	0.345996
																		5dpi	0.103045	0.087181	0.116911	0.105584	0.087531	0.11402	0.116082	0.14168	0.154695	0.15623	0.11297		0.465977	0.527421	0.477938	0.339236	0.478935	0.352565	0.33357	0.334854		0.606925			0.796343			0.384893	0.136042	0.130075	0.13949
																		7dpi	0.085095	0.104513	0.15222	0.129527	0.099958	0.157559	0.149112	0.126434	0.099679	0.103448	0.12426		0.321826	0.469358		0.420117	0.341954	0.405824	0.458436	0.609157		0.419764						0.219665	0.110123	0.139609	0.129637
																		14dpi	0.106577	0.075861	0.079703	0.147168	0.139609	0.120312	0.139882	0.102404	0.119451	0.124984	0.130999		0.244942	0.229518		0.189385		0.208988	0.323208									0.136169	0.11652		0.109739
																		LH	Sham												Veh														BB-Cl
																		1dpi	0.077545	0.103782	0.112912	0.099837	0.091197	0.119457	0.0898352	0.096095	0.109783	0.097187	0.096139		0.548693	0.604793	0.754205	0.691787	0.503335	0.90252	0.39762	0.45212	0.51451	0.792258	0.22148	0.3942			0.092037	0.25804	0.414985	0.254292	0.682972
																		3dpi	0.079743	0.124561	0.136582	0.093149	0.084775	0.26226	0.205732	0.134264	0.093216	0.087479	0.124535		0.381741	0.50954	0.618723	0.4711	0.507788	0.237352	0.117345	0.290365		0.213923	0.116028	0.119948	0.12109		0.189626	0.359269	0.153267	0.31455	0.45595
																		5dpi	0.103045	0.079709	0.112765	0.107576	0.116708	0.174197	0.149248	0.169617	0.127249	0.149582	0.099679		0.347387	0.49907	0.693059	0.496422	0.456568	0.182415	0.141544	0.192416		0.154219			0.141849			0.112358	0.437988	0.167597	0.159417
																		7dpi	0.090101	0.151793	0.109798	0.101629	0.089962	0.131632	0.175621	0.129762	0.083066	0.106785	0.11929		0.223824	0.54156		0.372668	0.344673	0.25396	0.368742	0.253608		0.292281						0.216062	0.130145	0.112186	0.15623
																		14dpi	0.089924	0.075861	0.089665	0.107258	0.089749	0.139293	0.153455	0.164246	0.109497	0.109992	0.174994		0.107446	0.283943		0.233628		0.235456	0.273157									0.136169	0.133165		0.109739
[truncated: 15 more columns]

## Sheet: FigureS1
S1B							S1C						S1E						S1F
	Sham	12h	1d	3d	7d		Sham	12h	1d	3d	7d		Sham	12h	1d	3d	7d		Sham	12h	1d	3d	7d
	57.996	270	1350	900	540		0	0	9.85915	15.1515	0.555556		43	50	90	450	1620		0	0	4.54545	13.6364	17.5
	180	180	540	2500	360		0	0	7.2	8.33333	0.581395		0	28	48	990	450		0	0	2.90909	5	16.6667
	55.998	360	0	900	360		0	0	4.79042	3.19149	11.4286		90	58	270	540	90		0	20	7.35294	19.0909	17.1875
	61.002	270	810	1350	540		0	7.14286	0	4.34783	15.1899		84	270	80	90	1440		0	0	1.38889	3.4188	20
	35.001	1260	810	1440	450		0	0	3.66492	6.38298	7.80142		90	180	69	90	1620		0	0	1.63934	3.79747	21.9512
	48.996	1350	810	360	360		0	7.69231	4.30622	2.27273	2.38095		540	82	30	450	1800		0	5	3.36765	25	13.7931
	90	81.999	3150	360	360		0	7.69231	1.48515	10	2.88462		22	270	35	720	1440		0	9.09091	2	14.2857	8.75
	64.998	810	3960	90	90		0	6.66667	3.15315	19.0476	4.21053		180	180	61	2700	51		0	6.25	2.06186	36.9565	16.129
	81.999	630	1350	180	180		0	6.89655	2.1645	8	9.7561		0	90	80	1890	58		0	7.40741	1.40187	22.449	26.6667
	180	47.997	630	2070	54.999		0	13.1579	10.5769	1	8.53659			54	900	90			0	6.97674	3.0303	60.7843	17.6471
	450		180	46.998	46.998		0			1				64	90	180			0	3.33333	0.526316	16.129	10.6383
	20.997		1350	990						1				450		810			0	2.7027	10.8333	4.54545	12.6437
										1				32		1890				2.04082	3.80952	23.5294	16.9811
										29.4118				360							2.94118	3.15789	14
										0.699301											1.23457		21.5385
										23.0769											1.88679		10.6061

## Sheet: FigureS2
S2B					S2C
	Sham	Veh	Ly6G depletion		Sham	Veh	Ly6G depletion
	0	13.0073	5.20291		77	7200	6800
	0	46.8262	2.60146		2070	9720	6900
	0	58.4495	2.60146		1530	9720	5310
	0	15.2029	2.60146		630	28100	1890
	0	20.8117	7.80437		540	21700	3510
	0	15.6087	0		720	1800	3150
	0	26.0146	0		540	6120	1980
	0	17.8044	2.60146		630	4680	3960
	0	13.0073	5.20291		900	2880	20400
	0	15.6087	7.80437		630	1890
		31.2175	10.4058			25300
		23.0073	10.4058			6750
			5.20291

[truncated: 6 more sheets: FigureS3, FigureS4, FigureS5, Figure S6, Figure S7, Sheet15]
